# Supplementary material for: O-specific polysaccharide confers lysozyme resistance to extraintestinal pathogenic Escherichia coli
Source: Virulence. 2018 Mar 19;9(1):666–80. doi: 10.1080/21505594.2018.1433979 (PMC5955474; doi:10.1080/21505594.2018.1433979)
Supplement: 1433979.zip [file kvir-09-01-1433979-s001.zip]

Archive with 3 entries (2 files):
- 1433979/
- 1433979/2017VIRULENCE0239R2-s02.docx
- 1433979/2017VIRULENCE0239R2-s03.docx
